# Supplementary material for: Association of the rs562556 PCSK9 Gene Polymorphism with Reduced Mortality in Severe Malaria among Malian Children
Source: Can J Infect Dis Med Microbiol. 2020 Sep 16;2020:9340480. doi: 10.1155/2020/9340480 (PMC7532394; doi:10.1155/2020/9340480)
Supplement: Supplementary Materials — The supplementary file describes the sequence context of the rs562556 PCSK9 SNP, the fluorogenic probes, and the PCR protocol. Supplementary Table 1S: comparisons between children who died and those who survived (panel A) and between noncarriers and carriers of the LOF G allele of the rs562556 PCSK9 SNP (panel B) in anthropometry, ethnicity, lifestyle, medication, blood biochemistry, and parasitology. [file 9340480.f1.zip]

Archive with 2 entries (2 files):
- 9340480.f1/Fedoryak et al_CJIDMM_Supplementary Table S1.pdf
- 9340480.f1/Fedoryak et al_CJIDMM_Supplementary Text.pdf
